# Supplementary material for: Imputation of Variants from the 1000 Genomes Project Modestly Improves Known Associations and Can Identify Low-frequency Variant - Phenotype Associations Undetected by HapMap Based Imputation
Source: PLoS One. 2013 May 16;8(5):e64343. doi: 10.1371/journal.pone.0064343 (PMC3655956; doi:10.1371/journal.pone.0064343)
Supplement: Table S1 — The 93 circulating factors analysed. (XLSX) [file pone.0064343.s004.xlsx]

## Sheet: Sheet1
Phenotype	Original Units	N
17 Beta-estradiol	pg/ml	1129
25(oh)-d(25-hydroxyvitamin d)	nmol/l	1161
90K Protein	ng/ml	1068
Adiponectin	µg/ml	1097
Albumin	%	1205
Aldolase	u/l	1204
Alkaline Phosphatase	u/l	1206
Alpha Carotene	µmol/l	1200
Alpha-1 Globulin	%	1205
Alpha-2 Globulin	%	1205
Alpha-2 Macroglobulin	mg/dl	1206
Beta Carotene	µmol/l	1200
Beta Cryptoxanthin	µmol/l	1200
beta globulins	%	1205
Bioavail Testosterone	ng/dl	1185
Blood Glucose	mg/dl	1206
Blood Urea Nitrogen	mg/dl	1206
Ca++	mg/dl	1206
Cl-	meq/l	1206
Cortisol:DHEAS Ratio	based on nmols	1197
C-reactive Protein	µg/ml	1202
Creatine Phosphokinase	u/l	1206
Dehydroepiandrosterone	µg/dl & nmol/l	1200
Erythropoietin	mu/ml	1138
Ferritin	ng/ml	1206
Fibrinogen	mg/dl	1196
Folate	ng/ml & nmol/l	1175
Free Insulin-like Growth Factor 1	pg/ml	1060
Free Testosterone	ng/dl	1185
Free Thyroxine (FT4)	ng/dl	1149
Free Triiodothyronine (FT3)	pg/ml	1144
Gamma Globulins	%	1205
Gamma Glutamyltransferase	u/l	1206
Ghrelin	ng/ml	1120
GOT(AST)	u/l	1206
GPT(ALT)	u/l	1206
HDL Cholesterol	mg/dl	1206
Hemoglobin	g/dl	1199
Homocysteine	µmol/l	1208
Insulin-like Growth Factor BP-1	ng/ml	1121
Insulin-like Growth Factor BP-3	ng/ml	1124
Interferon-G	pg/ml	1127
Interleuken-10	pg/ml	1205
Interleuken-1B	pg/ml	1208
Interleukin-12	pg/ml	1126
Interleukin-18 (IL-18)	pg/ml	1202
Interleukin-1ra (IL-1ra)	pg/ml	1209
Interleukin-6 (IL-6) hi-sens calc.	pg/ml	1202
interleukin-6 via elisa ultrasen	pg/ml	1208
Interleukin-6R (IL-6R)	ng/ml	1209
Interleukin-8	pg/ml	1126
Iron	µg/dl	1206
K+	meq/l	1206
Lactic Dehydrogenase	u/l	1206
LDL Cholesterol	mg/dl	1206
Leptin	ng/ml	1122
Lipoprotein A (LPA)	mg/dl	1195
Lutein	µmol/l	1200
Lycopene	µmol/l	1200
Macrophage Inflammatory Protein-1B	pg/ml	1126
MCH	g/dl	1199
MG++	mg/dl	1206
Monocyte Chemoattractant Protein-1	pg/ml	1127
Myoglobin	ng/ml	1204
Na+	meq/l	1206
Oxidized LDL	u/l	1195
Parathyroid Hormone	pg/ml	1161
Resistin	ng/ml	1097
Retinol	µmol/l	1200
Selenium	µg/l	1200
Serum Cortisol	µg/dl & nmol/l	1199
serum creatinine	mg/dl	1206
Serum Insulin	miu/l	1179
Sex Hormone Binding Globulin	nmol/l	1197
Soluble GP130	ng/ml	1161
Soluble Transferrin Receptor	mg/l & nmol/l	1183
Testosterone:SHBG Ratio	based on nmols	1191
Thyroid Stimulating Hormone, (TSH)	miu/l	1107
Total Cholesterol	mg/dl	1206
Total Insulin-like Growth Factor 1	ng/ml	1172
Total Testosterone	ng/dl & ng/ml & nmol/l	1194
Transforming Growth Factor-B1	pg/ml	1201
Triglycerides	mg/dl	1206
Tumor Necrosis Factor-a	pg/ml	1167
Tumor Necrosis Factor-a receptor I	pg/ml	1168
Tumor Necrosis Factor-a receptor II	pg/ml	1168
Vitamin B12	pg/ml & pmol/l	1175
Vitamin B6	ng/ml & nmol/l	1178
Vitamin E Alpha Tocopherol	µmol/l	1191
Vitamin E Alpha Tocopherol #2	µmol/l	1200
Vitamin E Gamma tocopherol	µmol/l	1191
Vitamin E Gamma tocopherol #2	µmol/l	1200
Zeaxanthin	µmol/l	1200
