# Supplementary material for: Imputation of Variants from the 1000 Genomes Project Modestly Improves Known Associations and Can Identify Low-frequency Variant - Phenotype Associations Undetected by HapMap Based Imputation
Source: PLoS One. 2013 May 16;8(5):e64343. doi: 10.1371/journal.pone.0064343 (PMC3655956; doi:10.1371/journal.pone.0064343)
Supplement: Table S2 — HapMap and 1000 Genomes based SNP counts per minor allele frequency (MAF) and imputation quality metric (r 2) bin. (XLSX) [file pone.0064343.s005.xlsx]

## Sheet: Sheet1
	r2 >= 0.3		r2 >= 0.4		r2 >= 0.5		r2 >= 0.6		r2 >= 0.7		r2 >= 0.8		r2 >= 0.9		r2 >= 0.99		r2 = 1
MAF	HM	1KG	HM	1KG	HM	1KG	HM	1KG	HM	1KG	HM	1KG	HM	1KG	HM	1KG	HM	1KG
<0.005	19446	4167070	16669	3223529	14362	2483048	12164	1876373	9931	1357041	7251	892953	4213	460926	686	57748	11	1601
<0.01	45883	5165762	40242	4074456	35340	3188001	30842	2440857	26232	1787178	20456	1195862	12930	632804	2177	82905	37	2929
<0.05	320878	7442568	305023	6200882	289073	5141186	272903	4198598	254524	3327717	230859	2488804	192616	1592714	80406	332278	6833	29409
<0.1	636406	8626857	617741	7361997	598127	6272877	577127	5293424	551667	4374827	516450	3467550	453466	2443614	230607	678368	20591	82692
<0.2	1181041	10179775	1160429	8896870	1137973	7784950	1113002	6777016	1080998	5820337	1033266	4855551	936623	3709227	536244	1294081	44351	183559
<0.3	1652412	11354894	1630643	10061583	1606649	8936316	1579184	7911368	1542987	6932175	1486817	5932191	1365300	4704925	810504	1804101	62351	264881
<0.4	2080706	12374501	2057965	11072945	2032657	9937283	2003234	8899191	1963914	7902440	1901099	6874300	1759049	5580903	1064496	2261741	77876	336627
<0.5	2493402	13332607	2469889	12023838	2443421	10879030	2412344	9829561	2370232	8816785	2301533	7763310	2140816	6409932	1310337	2698666	91913	404159
<=0.5	2493682	13332693	2470169	12023924	2443700	10879115	2412623	9829645	2370509	8816867	2301801	7763390	2141079	6410008	1310530	2698727	91945	404201
